# Supplementary material for: A Comparison of Tools for Copy-Number Variation Detection in Germline Whole Exome and Whole Genome Sequencing Data
Source: Cancers (Basel). 2021 Dec 14;13(24):6283. doi: 10.3390/cancers13246283 (PMC8699073; doi:10.3390/cancers13246283)
Supplement: Supplementary file 1 [file cancers-13-06283-s001.zip]

Archive with 7 entries (7 files):
- Supplementary Materials/.DS_Store
- Supplementary Materials/Figure S1.pdf
- Supplementary Materials/Figure S2.pdf
- Supplementary Materials/File S1.pdf
- Supplementary Materials/Table S1.xlsx
- Supplementary Materials/Table S2.xlsx
- Supplementary Materials/Table S3.xlsx
