# Supplementary material for: A Comparison of Tools for Copy-Number Variation Detection in Germline Whole Exome and Whole Genome Sequencing Data
Source: Cancers (Basel). 2021 Dec 14;13(24):6283. doi: 10.3390/cancers13246283 (PMC8699073; doi:10.3390/cancers13246283)
Supplement: Supplementary file 1 [file cancers-13-06283-s001.zip › Supplementary Materials/Table S3.xlsx]

## Sheet: Sheet1
Sample	WGS/WES	Gene	CNV	Event	Exons
GB-WGS-40	WGS	PMS2	Ex1-14del	DEL	1-14
GB-WGS-41	WGS	MSH2	Ex2del	DEL	2
GB-WGS-42	WGS	FLCN	Ex14del	DEL	14
GB-WGS-43	WGS	VHL	Ex1-2del	DEL	1-2
GB-WGS-44	WGS	APC	deletion	DEL	1-15
GB-WGS-45	WGS	PALB2	Ex7del	DEL	7
GB-WES-46	WES	BRCA1	Ex3-16del	DEL	3-16
GB-WES-47	WES	BRCA2	Ex17-20dup	DUP	17-20
GB-WES-48	WES	PMS2	Ex1-12del	DEL	1-12
GB-WES-49	WES	MSH2	Ex4del	DEL	4
GB-WES-50	WES	MSH6	Ex1del	DEL	1
GB-WES-51	WES	APC	Ex1-15del (whole gene)	DEL	1-15
